# Supplementary material for: Cognitive function in different motor subtypes of Parkinson’s disease: A systematic review and multilevel meta-analysis
Source: Cogn Affect Behav Neurosci. 2025 Dec 17;26(1):218–66. doi: 10.3758/s13415-025-01343-8 (PMC12847103; doi:10.3758/s13415-025-01343-8)
Supplement: Supplementary file 5 — Supplementary file5 (XLSX 46 KB) [file 13415_2025_1343_MOESM5_ESM.xlsx]

## Sheet: included-papers
	Title	Study ID	Notes	Continuous Cog Data	Categorical Cog Data	Longitudinal Data	Post Hoc Motor Data Other than UPDRS-III/MDS-UPDRS-III Total	Missing Cognitive Variables (as a result of not being provided or no response to author contact)	Variables Used To Derive Motor Subtype Groups	Multiple Subtping Methods (eligible for inclusion in review)
1	Prevalence and Severity of Gait Disorders in Alzheimer's and Non-Alzheimer's Dementias.	Allan 2005	No longer has access to dataset. Will need to work with data reported in paper.	Yes (but data not reported in paper and unable to be provided by corresponding author)	Yes	No	No	MMSE (inclusion criteria required threshold score on MMSE), Cambridge Examination for Mental Disorders of the Elderly cognitive subsection (used to produce dementia category groups)	Tinetti balance scale, Tinetti gait scale	No
2	Predictors of falls in Parkinson‚Äôs disease, progressive supranuclear palsy, and multiple system atrophy: a retrospective study	Altmann 2023	Sent .txt file with Ms, SDs, and Ns for all requested data except for UPDRS-III tremor and AR scores (which are no longer available). // I forgot to request age for fallers and non-fallers group.	Yes	No	No	Yes	None	Method 1 = UPDRS-III tremor score, UPDRS-III AR score; Method 2 = fall events	Yes
3	Changes in motor subtype and risk for incident dementia in Parkinson's disease.	Alves 2006		Yes	Yes (longitudinal only)	Yes	No	None	UPDRS tremor score, UPDRS PIGD score	No
4	Cerebrospinal fluid amyloid-Œ≤ and phenotypic heterogeneity in de novo Parkinson's disease.	Alves 2013	No longer has access to dataset. Will need to work with data reported in paper.	Yes	No	No	No	Only MMSE and then domain z-scores (for attentional-executive, memory, visuospatial) are reported in paper (and no response to author contact). This means no raw data for: California Verbal Learning Test II, Stroop test, Semantic verbal fluency test, Serial-7 test, Visual Object, and Space Perception Battery. In addition, they report that data are missing for the memory z-score for 3 participants…	UPDRS tremor score, UPDRS PIGD score	No
5	Do cognition and other non-motor symptoms decline similarly among patients with Parkinson's disease motor subtypes? Findings from a 5-year prospective study.	Arie 2017	Corresponding author provided additional data via email. // Attempts to enquire with both Herman and Hausdorff regarding sample overlap with other papers (Herman 2014, Herman 2015) unsuccessful, so assuming no sample overlap. // Excluded finger tapping task, catch game, and Mindstreams motor function subscore as these cognitive tasks have a strong motor component.	Yes	No	Yes	No	Immediate and delayed non-verbal memory	UPDRS tremor score, UPDRS PIGD score	No
6	Psychiatric profile of motor subtypes of de novo drug-na√Øve Parkinson's disease patients	Assogna 2018	Author contact unsuccessful (email failed to deliver). Will need to work with data reported in paper. Did not extract data for "Rey's 15-word test - delayed recall" as we suspect this is measure of credibility not cognitive function.	Yes	No	No	No	semantic verbal fluency; phonologic verbal fluency (data not reported in paper)	UPDRS-III tremor score, UPDRS-III AR score	No
7	Delineating nonmotor symptoms in early Parkinson's disease and first-degree relatives.	Baig 2015	Author did not provide requested data. Will need to work with data reported in paper. // Used Wang et al. (2014) to estimate Ms and SDs for MoCA for each motor subtype group as only medians and IQRs reported in paper.	Yes	Yes	No	Yes (but data not reported in paper nor provided by corresponding author)	None	MDS-UPDRS tremor score, MDS-UPDRS PIGD score	No
8	Cerebro-cerebellar motor networks in clinical subtypes of Parkinson‚Äôs disease	Basaia 2022	No response to author contact. Will need to work with data reported in paper. // Some ambiguity around subtyping method used - cite Jankovic et al. (1990), but use MDS-UPDRS, so presumably they mean Stebbins et al. (2013).	Yes	No	Yes	Yes	Unclear. They don't report in their Methods which cognitive tasks were completed by the PD cohort; data are just simply reported. However, they report that the healhty participants underwent several extra cognitive tasks that aren't reported for the PD cohort: digit span forward, RAVLT recognition, Modified Card Sorting Test, Attentive Matrices Test, TMT, Freehand copyiing of drawings with and wi…	MDS-UPDRS tremor score, MDS-UPDRS PIGD score	No
9	Extra-nigral pathological conditions are common in Parkinson's disease with freezing of gait: an in vivo positron emission tomography study.	Bohnen 2014	No response to author contact. Will need to work with data reported in paper.	Yes	No	No	Yes (but data not reported in paper and correspnoding author did not respond to data requests).	Only MoCA and a global cognition composite z-score (based on normative data) are reported. This means no raw data for: California Verbal Learning Test (verbal memory), Benton Visual Retention Test (nonverbal memory), WAIS-III Picture Arrangement Test (executive/reasoning functions), Stroop Color Word Interference Test, including a switching version of the Stroop 3 in which subjects name the ink, …	MDS-UPDRS Item 3.11 (gait)	No
10	Extrapyramidal features in Parkinson's disease with and without dementia and dementia with Lewy bodies: A cross-sectional comparative study.	Burn 2003	No response to author contact. Will need to work with data reported in paper. // Taken data from Table 3 for the categorical cognitive data (PD vs. PDD), which reports data for the TD, PIGD, and ID groups. Then taken data from Table 4 for the continuous cognitive data (MMSE, CAMCOG, UPDRS-III total), which reports data for the TD and PIGD participants only (no ID group) and only for the cognitive…	Yes (but only for PD sample - PDD cases not reported)	Yes (for PD vs. PDD)	No	No	No MMSE or CAMCOG data for participants with dementia, only for the cognitively normal PD participants.	UPDRS tremor score, UPDRS PIGD score	No
11	Motor subtype and cognitive decline in Parkinson's disease, Parkinson's disease with dementia, and dementia with Lewy bodies.	Burn 2006	No response to author contact. Will need to work with data reported in paper. // Attempts to enquire with corresponding author regarding sample overlap with Burn 2003 unsuccessful, so assuming no sample overlap between these papers.	Yes (but only difference scores between baseline and follow-up, so not included in MA)	Yes	Yes	Yes (UPDRS-III difference scores between baseline and follow-up)	Only difference scores (between baseline and 2 years follow-up) are reported for MMSE and CAMCOG. The raw scores at baseline and at follow-up are not reported.	UPDRS tremor score, UPDRS PIGD score	No
12	Influence of cognitive impairment on the freezing of gait in non demented people with Parkinson's disease.	Cancela 2018	Corresponding author provided additional data via email.	Yes	No	No	Yes	None	UPDRS Item 2.14 (freezing of gait), neurologist-confirmed presence of FOG	No
13	The severity of corneal nerve loss differentiates motor subtypes in patients with Parkinson‚Äôs disease	Che 2023	Corresponding author provided additional data via email.	Yes	No	No	No	None	MDS-UPDRS tremor score, MDS-UPDRS PIGD score	No
14	Gray and white matter alterations in different predominant side and type of motor symptom in Parkinson's disease	Chen 2022	Uses Kang subtyping method, but with left/right preference. I have collapsed left and right groups for inclusion in MA, so have classified as using Kang subtyping method.	Yes	No	No	No	None	UPDRS-III left side score (sum of items 20-26 left side), UPDRS-III right side score (sum of items 20-26 right side), UPDRS-III tremor score (sum of items 20 and 21 divided by 4), UPDRS-III akinetic-rigid score (sum of items 22-27 and 31 divided by 15)	No
15	Comparison of two motor subtype classifications in de novo Parkinson's disease.	Choi 2018	Corresponding author provided additional data via email.	Yes	No	No	No	None	Method 1 = UPDRS tremor score, UPDRS PIGD score Method 2 = UPDRS-III tremor score, UPDRS-III AR score	Yes
16	Prospective memory in Parkinson's disease: the role of the motor subtypes.	D'Iorio 2019	None.	Yes	No	No	No	None	UPDRS tremor score, UPDRs PIGD score	No
17	Cortical thickness in de novo patients with Parkinson disease and mild cognitive impairment with consideration of clinical phenotype and motor laterality.	Danti 2015	None.	Yes (but data not reported in paper and corresponding author did not respond to data request)	Yes	No (there is longitudinal follow-up, but it doesn't seem like any cognitive measures were administered at follow-up)	No	Only categorical data (count data for PD-MCI) are reported in paper. Data are not reported for any of the continuous cognitive measures administered: MMSE, MoCA, FAB, Brixton spatial anticipation test, Raven's coloured progressive matrics, Stroop test time, Stroop test errors, TMT-A, TMT-B, WAIS analogy subtest, WAIS drawing cubes subtest, Boston Naming Test 60, phonemic fluency, semantic fluency…	UPDRS tremor score, UPDRS PIGD score	No
18	Cognitive impairment in idiopathic Parkinson's disease.	Das 2016	No response to author contact. Will need to work with data reported in paper.	Yes	No	No	No	MMSE	SPES-SCOPA tremor score; SPES-SCOPA postural instability and gait disorder score	No
19	Poor sleep quality is associated with cognitive, mobility, and anxiety disability that underlie freezing of gait in Parkinson's disease.	de Almeida 2021	It's unclear which items were used to derive PIGD score; may not be equivalent to Jankovic's UPDRS PIGD score.	Yes	Yes	No	Yes (UPDRS PIGD score, included in meta-analysis spreadsheet)	None	Clinical observation of FOG in videos of objective tests (step-over obstacles, turning clockwise and counter clockwise, walking through a doorway), NFOGQ Items 1 and 3	No
20	Introversion and Neuroticism in Akinetic-Rigid Parkinson's Disease: Association With Frontal-Executive Dysfunction	De Lucia 2023	None.	Yes	No	No	No	None	UPDRS-III tremor score, UPDRS-III AR score	No
21	Motor symptoms at onset of Parkinson disease and risk for cognitive impairment and depression.	Dewey 2012	I have collapsed left and right sided groups reported in paper; participants with mixed or bilateral presentations were excluded.	Yes	No	No	No	None	Type of first motor symptom based on chart review (tremor or bradykinesia/rigidity), side of their first symptom based on chart review (left or right)	No
22	Intercepting Parkinson disease non-motor subtypes: A proof-of-principle study in a clinical setting.	Di Battista 2018	Corresponding author provided additional data via email.	Yes	No	No	No	None	UPDRS tremor score, UPDRS PIGD score	No
23	The relation between cognition and motor dysfunction in drug-naive newly diagnosed patients with Parkinson's disease.	Domellöf 2011	Author contact was unsuccessful. Will need to work with data reported in paper. // Bäckström (when asked via email about overlap between Bäckström 2018, Domellöf 2011, and Domellöf 2015) indicated that three samples are "almost identical" and come from the NYPUM study. Bäckström did not provide requested data for Bäckström 2018 by deadline; for Domellöf 2015, author contact unsuccessful and effec…	Yes	No	No (but longitudinal data for this cohort reported elsewhere)	Yes	Ms and SDs are reported for all cognitive variables, however there are missing data for the majority of these cognitive variables and it is not clear what the sample size of each motor subtype group is once missing data are excluded. Therefore, effect sizes unable to be calcualted for: MMSE, Wisconsin Card Sorting Test (categories completed, conceptual level, perseverative errors, nonperseverativ…	UPDRS tremor score, UPDRS PIGD score	No
24	Health-related quality of life in early Parkinson's disease: the impact of nonmotor symptoms.	Duncan 2014	Corresponding author and colleague provided additional data via email. // Lord 2014 and Duncan 2014 both use the ICICLE-PD cohort, however these papers report on different cognitive tasks (with the exception of the MoCA; this is reported on in both papers, but MoCA data for Lord 2014 cannot be used to calcualte an effect size estimate as sample sizes for each motor subtype group for this task are…	Yes	No	No	No	None (but we know from Lord 2014 that this cohort were assessed on additional cognitive tasks)	MDS-UPDRS-III tremor score, MDS-UPDRS-III PIGD score	No
25	Clinical differences in patients with Parkinson's disease according to tandem gait performance.	Ehm 2019	None.	Yes	No	No	Yes	None	Tandem gait test (participants were instructed to take 10 consecutive tandem steps along a straight line without walking aids and support with eyes open)	No
26	Side of onset does not influence cognition in newly diagnosed untreated Parkinson's disease patients.	Erro 2013	I have collapsed left and right sided groups reported in paper; participants with mixed or bilateral presentations were excluded.	Yes	No	No	No	None	Use the Katzen, 2006 method. Conduct a neurological interview - grouping patients into TD or B/R-D depending on which symptom is initially present at disease onset.	No
27	Patients with Parkinson's Disease Show Alteration in their Visuospatial Abilities and in their Egocentric and Allocentric Spatial Orientation Measured by Card Placing Tests.	Fernandez-Baizan 2020	Corresponding author provided additional data via email. // Raw medication information (drug, dosage) was provided by corresponding author, but dosage was missing for some participants, so LEDD could not be calculated. // Unclear if UPDRS or MDS-UPDRS used, have assumed UPDRS.	Yes	No	No	No	None	Neurological examination at time of diagnosis	No
28	Do motor subtypes of Parkinson's disease impact the learning of motor tasks?	Freitas 2023	No response to author contact. Will need to work with data reported in paper. // Data for Kinect Adventure! games were only presented graphically in Figure 2. I have used WebPlotDigitizer (https://automeris.io/wpd/) to estimate the Ms and SDs plotted in Figure 2.	Yes	No	Yes (but pre-post data)	Yes	None (but Kinect Adventure! data only reported visually)	MDS-UPDRS-III tremor score, MDS-UPDRS-III PIGD score	No
29	Association between Cognitive Impairment and Freezing of Gait in Patients with Parkinson's Disease.	Gan 2023	None.	Yes	No	No	Yes	None	Item 3 of the FOGQ, Item 11 of the MDS-UPDRS-III	No
30	Cognitive function and other non-motor features in non-demented Parkinson's disease motor subtypes.	Herman 2015	Author contact was unsuccessful. // Sample overlap between Herman 2014 (p-PIGD/p-TD), Herman 2015 (p-PIGD/p-TD and TD/PIGD), and Rosenberg-Katz 2016 (TD/PIGD/ID). Herman 2015 includes all of the cognitive tasks reported in Herman 2014 and Rosenberg-Katz 2016, plus several additional cognitive tasks. Herman 2015 has a higher quality assessment score than Herman 2014 and Rosenberg-Katz 2016 and so …	Yes	No	No	Yes	Individual tasks used to form Mindstream composite scores (e.g., Stroop, go/no-go)	Methods 1 and 2: UPDRS tremor score, UPDRS PIGD score	Yes
31	Altered functional connectivity density in subtypes of Parkinson‚Äôs disease	Hu 2017	Cites both Eggers (2011) and Lewis (2011) for subtyping method, which don't appear to describe the same subtyping method as each other.	Yes	No	No	No	None	UPDRS tremor score, UPDRS akinetic-rigid score	No
32	Regional homogeneity analysis of major Parkinson's disease subtypes based on functional magnetic resonance imaging	Hu 2019	None.	Yes	No	No	No	None	UPDRS tremor score, UPDRS PIGD score	No
33	Cognitive heterogeneity associated with clinical subtypes of Parkinson's disease.	Huber 1991	Author contact not possible. Data extracted from Experiment 1 only. The sample size for each motor subtype group is inconsistent between the text and Table 1, so descriptive statistics and F-statistic/p-value used to derive correct sample sizes (tremor = 16; bradykinesia = 14, as per Table 1). They report that the motor subtype groups were "well-matched" but don't mention any specific variable(s).	Yes	No	No	No	None	UPDRS rest tremor items, UPDRS rigidity and bradykinesia items	No
34	Motor phenotypes, medication and mood: Further associations with impulsive behaviours in Parkinson's disease.	Hurt 2014	Corresponding author provided additional data via email.	Yes	No	No	No	None	UPDRS tremor score, UPDRS PIGD score	No
35	Differential Implications of Cerebral Hypoperfusion and Hyperperfusion in Parkinson's Disease	Jeong 2023	Corresponding author provided additional data via email. // Data missing for education for some participants.	Yes	Yes (longitudinal only)	Yes	No	None	UPDRS tremor score, UPDRS PIGD score	No
36	Abnormal functional connectivity density involvement in freezing of gait and its application for subtyping Parkinson's disease.	Jin 2023	No response to author contact. Sample size of nFOG group is reported inconsistently in text and table; descriptive statistics and p-value reported for group comparison used to derive sample size as n = 36 (not 26) for nFOG group.	Yes	No	No	Yes	None	Item 3 of the FOG questionnaire (FOGQ), clinical judgement of cessation of foot movement by two neurologists during a series of exercise tests (including walking, turning 180° to the left and right, and passing through a narrow doorway)	No
37	Motor Subtype as a Predictor of Future Working Memory Performance in Idiopathic Parkinson's Disease.	Johnson 2016	Corresponding author provided additional data via email.	Yes	No	Yes	No	None	MDS-UPDRS tremor score, MDS-UPDRS PIGD score	No
38	Default mode network differences between rigidity- and tremor-predominant Parkinson's disease.	Karunanayaka 2016	None.	Yes	Yes	No	No	None	UPDRS-III mean tremor score, UPDRS-III mean AR score	No
39	Side and type of motor symptom influence cognition in Parkinson's disease.	Katzen 2006	None.	Yes	No	No	No	None	Type of initial motor symptom (bradykinesia and/or rigidity at onset and tremor only at onset), obtained from subject report during clinical interview and then subsequently confirmed through retrospective medical chart review.	No
40	Cognitive Impairment and Mortality in a Population-Based Parkinson's Disease Cohort.	Keener 2018	Data overlaps with Kang 2005, but corresponding author (B. Ritz) advised retaining Keener 2018 and excluded Kang 2005 from meta-analysis. // Author provided additional data via email. // Author provided data for full sample at baseline, which included 18 participants with cognitive impairment at baseline, as well as data for sample at baseline with these 18 participants removed; MA spreadsheet in…	Yes	Yes	Yes	No	None	UPDRS tremor score, UPDRS PIGD score	No
41	Profiles of Motor-Cognitive Interference in Parkinson‚Äôs Disease‚ÄîThe Trail-Walking-Test to Discriminate between Motor Phenotypes	Klotzbier 2022	Corresponding author provided additional data via email. // Data provided by corresponding author initially contained two additional TD participants (no mention of any participants being excluded in paper). After emailing to query this, author replied with two participants excluded from final sample highlighted. BC calculated Ms and SDs for TMT and TWT cognitive data with these two participants e…	Yes	Yes	No	Yes	None	UPDRS tremor score, UPDRS PIGD score	No
42	Impact of motor subtype on non‚Äêmotor symptoms and fall‚Äêrelated features in patients with early Parkinson's disease.	Kwon 2021	None.	Yes	No	No	Yes	None	UPDRS tremor score, UPDRS PIGD score	No
43	Association Between Motor Subtype and Visuospatial and Executive Function in Mild-Moderate Parkinson Disease.	Lally 2020	None.	Yes	No	No	Yes	None	MDS-UPDRS tremor score, MDS-UPDRS PIGD score	No
44	Importance of Balance-Gait Disorder as a Risk Factor for Cognitive Impairment, Dementia and Related Non-Motor Symptoms in Parkinson's Disease.	Lichter 2018	Same sample as Lichter 2021. Studies collapsed into single study (with same study ID) for meta-analysis. // Corresponding author provided additional data via email. // Dementia count data excluded from meta-analysis (PD-NC and PD-MCI count data retained) as they diagnosed dementia cases in their sample after excluding participants with "coexisting neurological, psychiatric, or medical conditions …	Yes	Yes	No	Yes	MMSE pentagons, serial-7 subtraction or 3-word recall (not entered into database according to D.L., so unable to be provided); a subset of our subjects underwent a more formal neuropsychological evaluation and lexical fluency and/or clock drawing would have been assessed in these patients (not entered into database according to D.L., so unable to be provided)	MDS-UPDRS tremor score, MDS-UPDRS PIGD score	No
45	Freezing of Gait in Parkinson's Disease: Risk Factors, Their Interactions, and Associated Nonmotor Symptoms.	Lichter 2021	Same sample as Lichter 2018. Studies collapsed into single study (with same study ID) for meta-analysis. // Corresponding author provided additional data via email. // Dementia count data excluded from meta-analysis (PD-NC and PD-MCI count data retained) as they diagnosed dementia cases after excluding participants whose dementia was "sufficient to affect validity for Part 1 MDS-UPDRS ratings". /…	Yes	Yes	No	No	None	MDS-UPDRS tremor score, MDS-UPDRS PIGD score	No
46	Cortical and subcortical morphological alterations in motor subtypes of Parkinson's disease.	Li 2022	Same sample as Tang 2021. Studies collapsed into single study (with same study ID) for meta-analysis.	Yes	No	No	No	None	UPDRS-III tremor score, UPDRS-III akinetic-rigid score	No
47	Utility of serum neurofilament light chain and glial fibrillary acidic protein as diagnostic biomarkers of freezing of gait in Parkinson's disease.	Liu 2024	Due to no response to author contact, PIGD/non-PIGD subtyping could not be included in review (subtyping method was ambiguous and cognitive data not reported for each motor subtype group separately, so effect sizes could not be calculated). // Ms and SDs for MMSE, disease duration, education, MDS-UPDRS-III total score, MDS-UPDRS tremor score, and MDS-UPDRS PIGD score had to be estimated from medi…	Yes	No	No	Yes	No (except for MMSE for second subtyping method, which was excluded from review)	Item 3 of the FOGQ; confirmation of FOG by patients and their family members after viewing of a short video of typical freezing episodes; and visual confirmation of FOG by a movement disorder neurologist during an outpatient visit.	Yes (but cognitive data not reported for second subtyping method and no response to author contact)
48	Cognition and gait show a selective pattern of association dominated by phenotype in incident Parkinson's disease.	Lord 2014	No response to author contact. Will need to work with data reported in paper. // Lord 2014 and Duncan 2014 both use the ICICLE-PD cohort, however these papers report on different cognitive tasks (with the exception of the MoCA; this is reported on in both papers, but MoCA data for Lord 2014 cannot be used to calcualte an effect size estimate as sample sizes for each motor subtype group for this t…	Yes	No	No	Yes	MoCA (cannot calculate effect size as data are missing for n = 6 participants, but it's not reported which subtype groups these participants belonged to and no response to author contact), phonemic fluency, cognitive composite scores (attention, fluctuating attention, visual memory, executive function, visuospatial function, working memory)	MDS-UPDRS tremor score, MDS-UPDRS PIGD score	No
49	Freezing of Gait in People with Parkinson's Disease: Nature, Occurrence, and Risk Factors	Lord 2020	Author contact was unsuccessful. Pelicioni confirmed sample overlap between Lord 2020 and Pelicioni 2021, and subsequently reported that there was overlap between Pelicioni 2019 and Pelicioni 2021 (the sample in Pelicioni 2019 makes up almost 50% of the sample of Pelicioni 2021. However, motor subtyping method for Lord 2020* (FOG/nFOG) differs from Pelicioni 2019 (PIGD/non-PIGD) and Pelicioni 202…	Yes	No	No	Yes	None	Presence of FOG on videotape recording of 11 walk trials across 4 conditions (3 trials of walking with no additional cognitive task, 3 trials of walking while naming words beginning with a single letter (easy Dual-Task), 3 trials of walking while naming words alternating between two letters of the alphabet (hard Dual-Task), 2 trials of a FOG elicitation walk), as classified by a researcher traine…	Yes (but cognitive data not reported for second subtyping method and author contact was unsuccessful)
50	Distinct hippocampal subfield atrophy in Parkinson's disease regarding motor subtypes.	Luo 2021	The authors are not explicit in specifying which version of the UPDRS was used, and if the motor subtyping method used was Jankovic et al.'s (1990) or Stebbins et al.'s (2013; the papers they do cite are neither of these, but I think this is an error in their referencing). Their supplementary material does detail the exact UPDRS item numbers used, so I compared their supplementary material agains…	Yes	No	No	No	None	UPDRS tremor score, UPDRS PIGD score	No
51	Does motor subtype influence neurocognitive performance in Parkinson's disease without dementia?	Lyros 2008	None.	Yes	No	No	No	None	UPDRS tremor score, UPDRS PIGD score	No
52	The role of the motor subtypes on the relationship between anxiety and cognitive dysfunctions in Parkinson's disease.	Maggi 2020	None.	Yes	No	No	No	None	UPDRS tremor score, UPDRS PIGD score	No
53	When is Higher Level Cognitive Control Needed for Locomotor Tasks Among Patients with Parkinson's Disease?	Maidan 2017	None.	Yes	No	No	Yes	None	Gait speed during a walk test	No
54	Vascular disease and vascular risk factors in relation to motor features and cognition in early Parkinson's disease	Malek 2016	Corresponding author provided additional data via email.	Yes	Yes	No	No	None	MDS-UPDRS tremor score, MDS-UPDRS PIGD score	No
55	Motor subtypes and other risk factors associated with drooling in Parkinson's disease patients.	Mao 2018	Corresponding author provided additional data via email.	Yes	No	No	No	None	UPDRS tremor score, UPDRS PIGD score	No
56	Tandem gait abnormality in Parkinson disease: Prevalence and implication as a predictor of fall risk.	Margolesky 2019	Corresponding author provided additional data via email.	Yes	No	No	Yes	None	United Huntington's Disease Rating Scale (UHDRS) tandem gait portion, Scale for the Assessment and Rating of Ataxia (SARA) gait portion	No
57	Clinical Symptoms Influencing Parkinson‚Äôs Patients‚Äô Quality of Life in Latvia: A Single-Center Cohort Study	Minibajeva 2023	No response to author contact. Will need to work with data reported in paper. // Cognitive impairment diagnosed using MoCA, but exact cut-off scores used not reported.	Yes (but data not reported in paper and corresponding author did not respond to data request)	Yes	No	No	MoCA	MDS-UPDRS tremor score, MDS-UPDRS PIGD score	No
58	Apathy: a complex symptom specific to the clinical pattern of presentation of Parkinson's disease?	Moretti 2012	No response to author contact. Will need to work with data reported in paper. // Possible overlap between all three Moretti papers (2012, 2017, 2020), but this is not reported and attempts to enquire with corresponding author regarding sample overlap were unsuccessful; participants' medication status differs between papers, which would suggest potentially separate samples. For meta-analysis, have…	Yes	No	No	No	None	Clinical judgement	No
59	Frontal tasks and behavior in rigid or tremor-dominant Parkinson disease.	Moretti 2017	No response to author contact. Will need to work with data reported in paper. // Possible overlap between all three Moretti papers (2012, 2017, 2020), but this is not reported and attempts to enquire with corresponding author regarding sample overlap were unsuccessful; participants' medication status differs between papers, which would suggest potentially separate samples. For meta-analysis, have…	Yes	No	Yes	Yes	None	MDS-UPDRS tremor score, MDS-UPDRS AR score	No
60	Is Parkinson's disease an unique clinical entity? Rigid or tremor dominant PD: Two faces of the same coin	Moretti 2020	No response to author contact. Will need to work with data reported in paper. // Possible overlap between all three Moretti papers (2012, 2017, 2020), but this is not reported and attempts to enquire with corresponding author regarding sample overlap were unsuccessful; participants' medication status differs between papers, which would suggest potentially separate samples. For meta-analysis, have…	Yes	No	Yes	Yes	None	MDS-UPDRS tremor score, MDS-UPDRS AR score	No
61	Factors underlying probabilistic and deterministic stimulus-response learning performance in medicated and unmedicated patients with Parkinson's disease.	Moustafa 2013a	Corresponding author confirmed sample overlap with Moustafa 2013 (The effects of…). Corresponding author provided additional data via email, which comprised data for all cognitive tasks reported across both papers, for the larger sample reported on in Moustafa 2013 (The effects of...). Collapsed into single study ID (Moustafa 2013) for meta-analysis, and took average of both studies' quality asse…	Yes	No	No	No	None	UPDRS-III tremor score, UPDRS-III akinetic-rigid score	No
62	The effects of clinical motor variables and medication dosage on working memory in Parkinson's disease.	Moustafa 2013b	Corresponding author confirmed sample overlap with Moustafa 2013 (Factors under…). Corresponding author provided additional data via email, which comprised data for all cognitive tasks reported across both papers, for the larger sample reported on in Moustafa 2013 (The effects of...). Collapsed into single study ID (Moustafa 2013) for meta-analysis, and took average of both studies' quality asses…	Yes	No	No	No	None	UPDRS-III tremor score, UPDRS-III akinetic-rigid score	No
63	Weight change is a characteristic non-motor symptom in drug-naive Parkinson's disease patients with non-tremor dominant subtype: A nation-wide observational study.	Mun 2016	Author contact was unsuccessful. Will need to work with data reported in paper.	Yes	No	No	No	FAB	UPDRS tremor score, UPDRS PIGD score	No
64	Deficits in visuospatial processing contribute to quantitative measures of freezing of gait in Parkinson‚Äôs disease	Nantel 2012	None.	Yes	No	No	Yes	Unclear. It sounds like a more comprehensive cognitive battery was administered than what was reported, but tasks are not named explicitly.	FOG detected during stepping-in-place task (observed by neurologist and detected by algorithm), Item 3 of the FOGQ	No
65	Postural and gait symptoms in de novo Parkinson's disease patients correlate with cholinergic white matter pathology.	Nazmuddin 2021	None.	Yes	No	No	No	Attentional percentile score is reported, but not raw scores for the three tasks used to derive this score (color-word part of the Stroop, the determination test [S1 and S3], and the DS of the Vienna Test System)	MDS-UPDRS tremor score, MDS-UPDRS PIGD score	No
66	Utility of plasma neurofilament light as a diagnostic and prognostic biomarker of the postural instability gait disorder motor subtype in early Parkinson's disease.	Ng 2020	Author contact was unsuccessful. Will need to work with data reported in paper.	Yes	No	Yes	No	None	MDS-UPDRS tremor score, MDS-UPDRS PIGD score	No
67	Morphologic changes in the mesolimbic pathway in Parkinson's disease motor subtypes.	Nyberg 2015	None.	Yes	No	No	No	None	MDS-UPDRS tremor score, MDS-UPDRS PIGD score	No
68	The impact of distinct cognitive dual-tasks on gait in Parkinson's disease and the associations with the clinical features of Parkinson's disease.	Onder 2021	Author contact was unsuccessful. Will need to work with data reported in paper. // Have not included cognitive measures collected during Timed Up and Go, as participants' performance on the cognitive tasks would have been confounded with individual differences in motor symptom severity (i.e., level of difficulty completing the Timed Up and Go).	Yes	No	No	Yes	None	Patient judgement of presence of FOG, investigator judgement of presence of FOG	No
69	How cognition and motivation “freeze” the motor behavior in Parkinson’s disease	Ortelli 2019	None.	Yes	Yes	No	Yes	None	FOGQ Item 1.3, clinical observation of FOG by neurologist with experience in movement disorders	No
70	Facial tremor in patients with Parkinson's disease: prevalence, determinants and impacts on disease progression.	Ou 2021	Author contact was unsuccessful. Will need to work with data reported in paper.	Yes	No	Yes	Yes	None	UPDRS-III Item 20A: tremor at rest: face, lips, and chin	No
71	Serum neurofilament light chain and postural instability/gait difficulty (PIGD) subtypes¬†of Parkinson's disease in the MARK-PD study.	Potter-Nerger 2022	Author contact was unsuccessful. Will need to work with data reported in paper. // Ms and SDs for disease duration, MoCA, and MDS-UPDRS-III total score are estimated from medians and IQRs using Wang et al. (2014) method	Yes	No	Yes (but not reported in paper and author contact unsuccessful)	No	None	MDS-UPDRS tremor score, MDS-UPDRS PIGD score	No
72	The neuropathologic basis of different clinical subgroups of parkinson‚Äôs disease	Paulus 1991	No longer has access to dataset. Will need to work with data reported in paper only.	No	Yes	No	No	MMSE, Benton Judgement of Line Orientation, "memory tests" (unspecified)	Classification was performed on the basis of the symptoms during the last weeks of life, in cases of fluctuation in the off state	No
73	Falls in parkinson‚Äôs disease subtypes: Risk factors, locations and circumstances	Pelicioni 2019	Author contact was unsuccessful. Pelicioni confirmed sample overlap between Lord 2020 and Pelicioni 2021, and subsequently reported that there was overlap between Pelicioni 2019 and Pelicioni 2021 (the sample in Pelicioni 2019 makes up almost 50% of the sample of Pelicioni 2021. However, motor subtyping method for Lord 2020* (FOG/nFOG) differs from Pelicioni 2019 (PIGD/non-PIGD) and Pelicioni 202…	Yes	No	No	Yes	None	UPDRS tremor score, UPDRS PIGD score	No
74	Mild and marked executive dysfunction and falls in people with Parkinson's disease.	Pelicioni 2021	Author contact was unsuccessful. Pelicioni confirmed sample overlap between Lord 2020 and Pelicioni 2021, and subsequently reported that there was overlap between Pelicioni 2019 and Pelicioni 2021 (the sample in Pelicioni 2019 makes up almost 50% of the sample of Pelicioni 2021. However, motor subtyping method for Lord 2020* (FOG/nFOG) differs from Pelicioni 2019 (PIGD/non-PIGD) and Pelicioni 202…	Yes (but not reported and author responded to request but did not share data)	Yes	No	No	FAB	MDS-UPDRS tremor score, MDS-UPDRS PIGD score	No
75	The Dual-Tasking Overload on Functional Mobility Is Related to Specific Cognitive Domains in Different Subtypes of Parkinson's Disease.	Pereira 2019	Author contact was unsuccessful. Will need to work with data reported in paper.	Yes	No	No	Yes	None	UPDRS tremor score, UPDRS akinetic-rigid score	No
76	Parkinson's Disease Non-Motor Subtypes Classification in a Group of Slovenian Patients: Actuarial vs. Data-Driven Approach.	Petrijan 2023	Corresponding author provided additional data via email.	Yes	No	No	No	None	MDS-UPDRS tremor score, MDS-UPDRS PIGD score	No
77	Freezing of gait in Parkinson‚Äôs disease: gray and white matter abnormalities	Pietracupa 2018	Author contact was unsuccessful. Will need to work with data reported in paper. // The SD for the FOG group on the MDS-UPDRS-III OFF score (Table 1) of 1.2 doesn't seem right. (Non-FOG group had an SD of 17.2.)	Yes	No	No	No	None	Clinical judgement of presence of freezing of gait turing 3-metre TUG task	No
78	Mild cognitive impairment and cognitive-motor relationships in newly diagnosed drug-naive patients with Parkinson's disease.	Poletti 2012	None.	Yes	Yes	No	No	None	Method 1 = UPDRS tremor score, UPDRS PIGD score; Method 2 = UPDRS tremor score (items 20 and 21)	Yes
79	Composite measures of motor performance and self-efficacy are better determinants of postural instability and gait difficulties than individual clinical measures in Parkinson's disease	Pongmala 2023	None.	Yes	No	No	Yes	None	Method 1 = walking speed (during the TUG?); Method 2 = MDS-UPDRS-III Item 11 (FOG)	Yes
80	Freezing of gait and affective theory of mind in Parkinson disease.	RaffoDeFerrari 2015	Author contact was unsuccessful. Will need to work with data reported in paper.	Yes	No	No	No		New Freezing of Gait Questionnaire (nFOG-Q), direct observation of unresponsive FOG (during the ON state) by a movement disorder specialist using provocative tasks (360 degree turning)	No
81	Relationship of dementia and visual hallucinations in tremor and non-tremor dominant Parkinson's disease.	Rana 2012	None.	No	Yes	No	No	None	Presence of tremor, based on retrospective chart analysis of medical records for every single visit of each patient	No
82	Comparison of Three Motor Subtype Classifications in de novo Parkinson's Disease Patients	Ren 2020	Ms and SDs for disease duration, education, MMSE, MoCA, and UPDRS-III total score are estimated from medians and IQRs using Wang et al. (2014) method. (UPDRS-III total score reported as Ms and SDs for p-TD and p-PIGD groups.)	Yes	No	No	No	None	Method 1 = UPDRS tremor score, UPDRS akinetic-rigid score; Method 2 = UPDRS tremor score, UPDRS PIGD score; Method 3 = UPDRS tremor score, UPDRS PIGD score	Yes
83	The impact of freezing of gait on functional dependency in Parkinson‚Äôs disease with regard to motor phenotype	Santos-García 2020	Corresponding author provided additional data via email. // Cut-off scores for PD-NC, PD-MCI, and PDD reported by author in email correspondence differ from those reported in paper. // PD-NC and PD-MCI count data included in meta-analysis, but dementia count data excluded - they excluded participants who scored < 26 on the MMSE but then subsequently diagnosed dementia in their remaining participa…	Yes	Yes	No (cohort followed longitudinally, only baseline data reported here)	No	None	UPDRS tremor score, UPDRS PIGD score	No
84	MRI biomarkers of freezing of gait development in Parkinson‚Äôs disease	Sarasso 2022	First author provided additional data via email. // Study had a FOG group, a FOG converters group, and FOG non-converters group (based on 2 year follow-up data). For ease of including this study in a meta-analysis comparing FOG and non-FOG at baseline, I have collapsed across the FOG converters and FOG non-converters groups to produce a FOG vs. non-FOG at baseline comparison.	Yes	No	Yes	Yes	None	Item 3.11 of the MDS-UPDRS-III, Item 3 of the FOG-Q	No
85	Clinical features of freezing of gait in Parkinson's disease patients	Sawada 2019	First author provided additional data via email. // For Method 1, three groups defined:non-freezers, subjective (but no clinically observed) freezing of gait, and clinically observed freezing of gait. For the purposes of this review, the no freezing of gait and subjective (but no clinically observed) freezing of gait groups have been collapsed into a single group.	Yes	No	No	Yes	None	Method 1 = Clinically observed freezing of gait during walking task	Yes
86	Altered putamen and cerebellum connectivity among different subtypes of Parkinson's disease.	Shen 2020	Author contact was unsuccessful. Will need to work with data reported in paper.	Yes	No	No	Yes	None	UPDRS tremor score, UPDRS PIGD score	No
87	Bilateral globus pallidus interna deep brain stimulation in Parkinson‚Äôs disease: Therapeutic effects and motor outcomes prediction in a short-term follow up	Shen 2023	Corresponding author provided additional data via email.	Yes	No	No (there is longitudinal follow-up, but it's following intervention so not relevant to review)	Yes	None	MDS-UPDRS tremor score, MDS-UPDRS PIGD score	No
88	Cognitive and affective disturbances in patients with Parkinson's disease: Perspectives for classifying of motor/neuropsychiatric subtypes.	Shkodina 2022	Corresponding author provided additional data via email.	Yes	Yes	No	No	None	UPDRS tremor score, UPDRS PIGD score	No
89	Plasma transferrin level correlates with the tremor-dominant phenotype of Parkinson‚Äôs disease	Si 2018	None.	Yes	No	No	No	None	UPDRS-III tremor score, UPDRS-III akinetic-rigid score, clinical judgement	No
90	Distinct changes in global brain synchronization in different motor subtypes of Parkinson‚Äôs disease	Song 2023	Used Wang et al. (2014) to estimate Ms and SDs for MMSE, disease duration, UPDRS-III tremor score, UPDRS-III akinetic-rigid score for each motor subtype group as only medians and IQRs reported in paper.	Yes	No	No	No	None	UPDRS-III tremor score, UPDRS-III akinetic-rigid score	No
91	Selective use of low frequency stimulation in Parkinson's disease based on absence of tremor.	Stegemöller 2013	Verbal fluency measures were repeated under high frequency and low frequency DBS conditions. Only high frequency DBS data were included in meta-analysis, as this is more in line with the normal frequency range for DBS. // Individual participant data are reported in Table 1 for age and disease duration, along with M and SE; my calculated Ms for age and disease duration differ from those reported i…	Yes	No	No	Yes	MMSE	UPDRS tremor score	No
92	Exploring the relationship between motor impairment, vascular burden and cognition in Parkinson‚Äôs disease	Stojkovic 2018	Count data in Table 1 for motor phenotype x cognitive subtype group seems incorrect as it doesn't sum to the total sample size, so I've only extracted what data has been reported in text.) This means that I had to exclude ID group from meta-analysis as cognitive status count data not reported for this group in text.	Yes (but data not reported in paper and corresponding author did not respond to data request)	Yes	No	No	No cognitive status count data for ID group, MMSE, ACE-R, MoCA, Rey Auditory Verbal Learning Task, CANTAB Pattern Recognition Memory test, CANTAB Intra-Extra Dimensional Set Shift test, Stroop test (inference score), Digit Ordering Task, TMT-A, Boston Naming Test, Category Fluency Test, Clock Drawing test, Hooper Visual Organisation Test	UPDRS tremor score, UPDRS PIGD score	No
93	Thalamic volume and related visual recognition are associated with freezing of gait in non-demented patients with Parkinson's disease	Sunwoo 2013	The cognitive measure "3 Words Registration" was excluded from the meta-analysis as the paper reports the standard deviation as 0 for both motor subtype groups; as a result, no effect size estimate could be calculated for this measure.	Yes	No	No	No	3 Words Registration	Item 3 of the FOGQ, observation of FOG by experienced neurologists	No
94	Alterations of diffusion kurtosis and neurite density measures in deep grey matter and white matter in Parkinson's disease	Surova 2016	None.	Yes	No	No (cohort followed longitudinally, only baseline data reported here)	Yes	None	UPDRS tremor score, UPDRS PIGD score	No
95	Association of Gyrification Pattern, White Matter Changes, and Phenotypic Profile in Patients With Parkinson Disease.	Tang 2021	Same sample as Li 2022. Studies collapsed into single study (with same study ID) for meta-analysis.	Yes	No	No	No	None	UPDRS-III tremor score, UPDRS-III akinetic-rigid score	No
96	Poor attentional function predicts cognitive decline in patients with non-demented Parkinson's disease independent of motor phenotype.	Taylor 2008	No longer has access to dataset. Will need to work with data reported in paper only. // Possible sample overlap with Burn 2003 and/or Burn 2006, but this is unclear - attempts to enquire with corresponding author regarding sample overlap unsuccessful, so assuming no sample overlap between these papers.	Yes	No	Yes	No	None	UPDRS tremor score, UPDRS PIGD score	No
97	Parkinson's Disease Subtypes Show Distinct Tradeoffs Between Response Initiation and Inhibition Latencies.	Tolleson 2017	Author contact was unsuccessful. Will need to work with data reported in paper. // Each motor subtype group's mean and SD are exactly the same for the RBANS Judgement of Line and then exactly the same again for the WAIS-IV Digit Span. This seems unlikely, so have excluded these data from meta-analysis. // Cohen's d (rather than Ms and SDs) extracted for the following measures: choice reaction tim…	Yes	No	No	No	Stop-Signal Task - SSRT	MDS-UPDRS/UPDRS hybrid tremor score, MDS-UPDRS/UPDRS hybrid PIGD score	No
98	Dissociation between spontaneous and reactive flexibility in early Parkinson's disease.	Tomer 2002	No longer has access to dataset. Will need to work with data reported in paper only. Did not extract data from 'Alternative Uses Test' as this is measure of creativity not cognitive function.	Yes	No	No	No	MMSE	UPDRS-III bradykinesia	No
99	Declarative and procedural learning in Parkinson's disease patients having tremor or bradykinesia as the predominant symptom.	Vakil 1998	No longer has access to dataset. Will need to work with data reported in paper only. It is unclear if data reported for Tower of Hanoi task are medians (as reported initially in paper) or means (as subsequently reported in paper and identified as such in table headings). Have assumed means.	Yes	No	No	No	MMSE, Visual Paired Associates - number of correct answers, Trial 4 - Trial 3, Rey Auditory Verbal Learning Test - Trial 8 - Trial 5 (retention measure), Porteus' Mazes - number of mazes solved	Clinical judgement of "most pronounced" symptom (either tremor or bradykinesia) by a senior neurologist	No
100	Effects of dopamine on reinforcement learning in Parkinson's disease depend on motor phenotype	van Nuland 2020	Corresponding author was unable to provide additional data. Will need to work with data reported in paper. // Sample sizes for each task are based on Day 1 and Day 2 data availability reported in Supplementary Table 1. // WebPlotDigitizer used to estimate Ms and SDs for reinforcement learning variables (proportion correct on Go-Win trials, Go-Avoid trials, NoGo-Win trials, and NoGo-Avoid trials) …	Yes	No	No (but assessments took place over 2 days)	Yes	Reinforcement learning task was administered on Day 1 and Day 2, but only Day 1 data analysed/reported due to test-retest effects.	MDS-UPDRS-III resting tremor score (item 17), polymyography of rest tremor	No
101	Explaining freezing of gait in Parkinson's disease: motor and cognitive determinants.	Vercruysse 2012	No longer has access to dataset. Will need to work with data reported in paper only. // One participant's score on the SCOPA-COG (from the freezer group) was "missing for practical reasons". They only report this in relation to their SCOPA-COG binary data (cognitively normal vs. cognitively impaired), but presumably this applies to continuous SCOPA-COG data also. // Used Wang et al. (2014) method…	Yes	Yes	No	Yes	None	Self-reported FOG (NFOG-Q), verified through clinical observation during objective gait analysis	No
102	Distal motor deficit contributions to postural instability and gait disorder in Parkinson's disease.	Vervoort 2015	Attempt at author contact was unsuccessful. Will need to work with data reported in paper only. // Data for MoCA and TMT-A were only presented graphically in Figure 1. I have used WebPlotDigitizer (https://automeris.io/wpd/) to estimate the Ms and SDs plotted in Figure 1. // They write that "Outliers were removed from analyses if values deviated more than 2 standard deviations from the mean (0.47…	Yes	No	No	Yes	None (but MoCA, TMT-A only reported visually)	MDS-UPDRS-III tremor score, MDS-UPDRS-III PIGD score	No
103	Exploring the association between Cerebral small-vessel diseases and motor symptoms in Parkinson's disease.	Wan 2019	Author contact was unsuccessful. Will need to work with data reported in paper. // Throughout, I have assumed that all of the SEs they report are actually SDs and extracted them as SDs. This is because when you calculate SD from these SE values, they're all ridiculously large (i.e., SD of 100 for age). So, I assume the authors have just made a mistake here.	Yes	No	No	Yes	None	UPDRS tremor score, UPDRS PIGD score	No
104	A neurophysiological profile in Parkinson's disease with mild cognitive impairment and dementia in China.	Wang 2015a	Author contact was unsuccessful. Will need to work with data reported in paper.	Yes (but data not reported in paper and corresponding author unable to be contacted)	Yes	No	No	MMSE, Beijing version of the MoCA (BJMCA), digit span forward, digit span backward, Stroop Color-Word Test - interference, Serial 7 (MMSE subtest), semantic fluency test, phonological fluency test, FAB, judgement of line orientation test, clock-drawing test (10 points), HVLT - three free recall trials, HVLT - 20-min delayed recall, HVLT - recognition, three word recall (MMSE subtest), similaritie…	UPDRS tremor score, UPDRS PIGD score	No
105	Effect and Potential Mechanism of Electroacupuncture Add-On Treatment in Patients with Parkinson‚Äôs Disease.	Wang 2015b	Corresponding author provided additional data via email. // I have collapsed the data from the drug group and the drug and electroacupuncture groups. // Cites Schrag et al. (2000) for subtyping, but method reported here does not align perfectly with Schrag et al.'s method. // Corresponding author checked with Wang and with Zuo (first author of Zuo 2017), who clarified an overlap of 43 participant…	Yes	No	No (there is longitudinal follow-up, but it's following intervention so not relevant to review)	Yes	None	UPDRS-III tremor score (items 20-21), UPDRS-III rigidity-bradykinesia score (items 22, 23-26)	No
106	Different functional connectivity modes of the right fronto-insular cortex in akinetic-rigid and tremor-dominant Parkinson‚Äôs disease	Wang 2021a	Author contact was unsuccessful (provided data for another paper, but not this one). Will need to work with data reported in paper.	Yes	No	No	No	MoCA total score (subscores are reported)	UPDRS-III tremor score, UPDRS-III akinetic-rigid score	No
107	Substantia nigra neuromelanin magnetic resonance imaging in patients with different subtypes of Parkinson disease	Wang 2021b	Author contact was unsuccessful. Will need to work with data reported in paper. // Used Wang et al.'s (2014) method for estimating Ms and SDs from medians and IQRs for: MMSE, MoCA, UPDRS-III (IQR for PIGD group does not include median, so I think one of these values is incorrect), age, disease duration. // Cite Stebbins et al. (2013) but then only refer to UPDRS as UPDRS (not MDS-UPDRS), so suspe…	Yes	No	No	No	None	UPDRS tremor score, UPDRS PIGD score (or MDS-UPDRS tremor score, MDS-UPDRS PIGD score)	No
108	Reduced Short-Latency Afferent Inhibition in Parkinson's Disease Patients with L-dopa-Unresponsive Freezing of Gait	Wang 2022	Author contact was unsuccessful. Will need to work with data reported in paper. // I have elected to collapse the ONOFF-FOG and OFF-FOG groups, as (1) this distinction is based on self-report data only; and (2) collapsing these groups to form a FOG group and a nFOG group will make this more amenable to inclusion in a meta-analysis with other FOG/nFOG papers. // Suspected sample overlap between Wa…	Yes	No	No	Yes	None	1) identification of “off” and “on” states based on the periodic recurrence of motor and non-motor symptoms of PD and their response to drug intake; 2) confirmation of FOG based on (i) score of 1 or above of new FOG Questionnaire (NFOGQ) [31] and (ii) clinical freezing episodes confirmed by two researchers during 10-m walking, turning or going through a narrow doorway; 3) recognition of FOG subty…	No
109	Clinical features of minor hallucinations in different phenotypes of Parkinson‚Äôs disease: A cross-sectional study	Wang 2023a	None.	Yes	No	No	No	None	MDS-UPDRS tremor score, MDS-UPDRS PIGD score	No
110	Histogram analysis of diffusion kurtosis imaging of deep brain nuclei in Parkinson's disease with different motor subtypes.	Wang 2023b	Author contact was unsuccessful. Will need to work with data reported in paper.	Yes	No	No	No	None	MDS-UPDRS tremor score, MDS-UPDRS PIGD score	No
111	Impacts of motor phenotype on cognitive function in patients with Parkinson's disease 1‚Äâyear after subthalamic‚Äênucleus deep brain stimulation.	Wang 2023c	Author contact was unsuccessful. Will need to work with data reported in paper. // Serial Reaction Time variables not included in meta-analysis as variables reported in paper do not capture task.	Yes	No	No (there is longitudinal follow-up, but it's following intervention so not relevant to review)	No	None (unless you count block-by-block data on Serial Reaction Time Task, which was only presented visually)	MDS-UPDRS tremor score, MDS-UPDRS PIGD score	No
112	Impaired structural and reserved functional topological organizations of brain networks in Parkinson‚Äôs disease with freezing of gait	Wang 2023d	Author contact was unsuccessful. Will need to work with data reported in paper. // Suspected sample overlap between Wang 2022 and Wang 2023d, but attempts to confirm this were unsuccessful, so assuming no sample overlap. // Unclear if UPDRS or MDS-UPDRS used - they cite neither Fahn et al. nor Goetz et al., instead citing the MDS Task Force's 'status and recommendations' paper, which preceded the…	Yes	No	No	Yes	None	Item 3 of the FOGQ, clinical observation of FOG by two researchers during 10 meter walking, turning, or moving through a narrow doorway	No
113	Evolution of cognitive dysfunction in an incident Parkinson's disease cohort.	Williams-Gray 2007	Corresponding author provided additional data via email. // Have labelled MX group ID group to better align with other studies using Jankovic method.	Yes	Yes	Yes	No	MMSE - interlocking pentagon copying item (graded using a 0-2 rating scale) (but total MMSE provided)	UPDRS tremor score, UPDRS PIGD score	No
114	Cognitive decline in Parkinson's disease: the impact of the motor phenotype on cognition.	Wojtala 2019	They refer to an akinetic-rigid group here in their description of how they subtype, and all of their text (i.e., Abstract, Methods, Results) seems to refer to an AR or akinetic-rigid group. But all of their tables and graphs refer repeatedly (at least a dozen times) to a PIGD group. I'm going to refer to TD, PIGD, and ID (ND in the paper) subtyping groups.	Yes	Yes	No	Yes	None	UPDRS-III tremor score, UPDRS-III non-tremor score	No
115	Brain network characteristics and cognitive performance in motor subtypes of Parkinson's disease: A resting state fMRI study.	Wolters 2022	None.	Yes	No	No	No	None	MDS-UPDRS tremor score, MDS-UPDRS PIGD score	No
116	Non-motor symptoms and quality of life in tremor dominant vs postural instability gait disorder Parkinson's disease patients.	Wu 2016	They cite Stebbins et al. (2013) but report using UPDRS, not MDS-UPDRS. I assume they used Jankovic et al.'s (1990) method, as reported in Stebbins et al. (2013). // Cognitive status is based on MMSE, but exact cut-off score not given.	Yes	Yes	No	No	None	UPDRS tremor score, UPDRS PIGD score	No
117	Nonmotor symptoms and quality of life in Parkinson's disease with different motor subtypes.	Wu 2022	Author contact was unsuccessful. Will need to work with data reported in paper.	Yes	No	No	No	None	Clinical judgement of "predominant motor symptom"	No
118	Differential susceptibility to motor impulsivity among functional subtypes of Parkinson's disease.	Wylie 2012	Author contact was unsuccessful. Will need to work with data reported in paper. // Data for Simon task not included in meta-analysis, as motor subtype Ms and SDs are only reported for corresponding and non-corresponding trials (accuracy and RT) separately. This is considered uninformative, as the Simon effect is captured by the difference between corresponding and non-corresponding trials.	Yes	No	No	No	Simon task - Simon effect (Ms reported in text, but no SDs, author contact unsuccessful)	UPDRS tremor score, UPDRS PIGD score	No
119	Executive function network's white matter alterations relate to Parkinson's disease motor phenotype.	Yang 2021	They cite both Jankovic et al. (1990) and Kang et al. (2005) - and others - for their subtyping method, but the exact items and cut-off scores they identify as being used are for Kang et al.'s (2005) method. They have labelled their groups as TD and PIGD, but I have relabelled the PIGD group to AR to be consistent with Kang et al.'s (2005) method.	Yes	No	No	Yes	None	UPDRS-III tremor score, UPDRS-III akinetic-rigid score (which they refer to as PIGD score)	No
120	Association of Plasma and Electroencephalography Markers With Motor Subtypes of Parkinson's Disease.	Yang 2022	None.	Yes	No	No	No	None	MDS-UPDRS tremor score, MDS-UPDRS PIGD score	No
121	Feeling-of-knowing in episodic memory in patients with Parkinson's disease with various motor symptoms.	Yu 2010	Did not extract feeling of knowing measure as deemed measure of metacognition, not cognition.	Yes	No	No	Yes	None	Clinical judgement of dominant motor symptom (either tremor or akinesia-rigidity)	No
122	Parkinson's disease patients with freezing of gait have more severe voice impairment than non-freezers during "ON state".	Yu 2022a	Student of corresponding author provided additional data via email.	Yes	No	No	Yes	Clinical Dementia Rating Scale (but data irrelevant - participants scoring 0.5 or higher were excluded from sample, so all included participants had score of 0)	Item 3 of the FOGQ, clinically observed episode of freezing during motor tests (going straight, passing through doorways, and turning)	No
123	Response times for reflexive saccades correlate with cognition in parkinson's disease, not disease severity or duration.	Yu 2022b	Author contact was unsuccessful. Will need to work with data reported in paper. // Used Wang et al.'s (2014) method for estimating Ms and SDs from medians and IQRs reported in paper for MMSE, disease duration, LEDD.	Yes	Yes (but data not reported in paper and corresponding author did not respond to data request)	No	No	Cognitive status (normal cognition vs. impaired cognition, defined as scores of 26 or less on the MMSE)	MDS-UPDRS tremor score, MDS-UPDRS PIGD score	No
124	Correlative factors of cognitive dysfunction in PD patients: a cross-sectional study from Southwest China.	Zhang 2016	Author contact was unsuccessful. Will need to work with data reported in paper.	Yes (but data not reported in paper and corresponding author did not respond to data request)	Yes	No	No	MoCA, MoCA subscores (visuospatial/executive abilities, naming, attention, language, abstraction, memory, orientation)	UPDRS-III tremor score, UPDRS-III non-tremor score	No
125	Substantia nigra echogenicity associated with clinical subtypes of Parkinson‚Äôs disease	Zhou 2018	Author provided additional data via email. // In the paper itself, motor subtyping was only performed in middle-aged (40-65 years) males, but author provided motor subtyping data for full sample upon request.	Yes	No	No	No	None	UPDRS tremor score, UPDRS PIGD score	No
126	Phenotype of postural instability/gait difficulty in Parkinson disease: relevance to cognitive impairment and mechanism relating pathological proteins and neurotransmitters.	Zuo 2017	Corresponding author provided additional data via email. // Corresponding author checked with Wang and with Zuo (first author of Zuo 2017), who clarified an overlap of 43 participants between study samples. Retained both studies in meta-analysis, as they report on different subtyping methods (so presumably will never be included in the same meta-analysis). // Did not include count data for number…	Yes	Yes	No	Yes	None	UPDRS tremor score, UPDRS PIGD score	No
127	NA	PPMI	Dataset analysed by the review authors. Applied Stebbins et al. (2013) subtyping method, selecting for participants in the Parkinson's disease cohort who had complete MDS-UPDRS-II and MDS-UPDRS-III data at baseline. In addition to Stebbins et al.'s (2013) three group comparison, the PIGD and ID groups were collapsed to allow for a nTD group, allowing for a TD vs. nTD comparison, and the TD and ID…	Yes	Yes	Yes	Yes	None	MDS-UPDRS tremor score, MDS-UPDRS PIGD score	Yes

## Sheet: excluded-papers
	Title	Study ID	Notes	Continuous Cog Data	Categorical Cog Data	Longitudinal Data	Post Hoc Motor Data Other than UPDRS-III/MDS-UPDRS-III Total	Missing Cognitive Variables (as a result of not being provided or no response to author contact)	Variables Used To Derive Motor Subtype Groups	Multiple Subtping Methods (eligible for inclusion in review)
1	Disease progression in Parkinson subtypes: the PPMI dataset.	Aleksovski 2018	PPMI
2	Uric acid: The role in the pathophysiology and the prediction in the diagnosis of Parkinson's disease: A Turkish-based study.	Ari 2022	No response to author contact and effect size(s) cannot be calculated solely from data reported in paper.
3	Post hoc analysis of the Exenatide-PD trial-Factors that predict response.	Athauda 2019	No response to author contact and effect size(s) cannot be calculated solely from data reported in paper.
4	Parkinson Disease: The Relationship Between Non-motor Symptoms and Motor Phenotype.	Ba 2016	No response to author contact and effect size(s) cannot be calculated solely from data reported in paper.
5	Early predictors of mortality in parkinsonism and Parkinson disease: A population-based study.	Bäckström 2018	Corresponding author responded to initial data request but did not provide requested data for by deadline. Effect size(s) cannot be calculated solely from data reported in paper. (When asked about overlap between Bäckström 2018, Domellöf 2011, and Domellöf 2015, corresponding author indicated that the three samples are "almost identical" and come from the NYPUM study. Author contact unsuccessful …
6	Relationship between risk and protective factors and clinical features of Parkinson's disease	Belvisi 2022a	No response to author contact and effect size(s) cannot be calculated solely from data reported in paper.
7	The role of frailty in Parkinson‚Äôs disease: a cross-sectional study	Belvisi 2022b	No response to author contact and effect size(s) cannot be calculated solely from data reported in paper.
8	Usefulness of cube copying in evaluating clinical profiles of patients with Parkinson disease	Bu 2013	No response to author contact and effect size(s) cannot be calculated solely from data reported in paper.
9	Predictors of cognitive decline in the early stages of Parkinson's disease: a brief cognitive assessment longitudinal study.	Bugalho 2013	No response to author contact. Only cognitive data reported in paper is cognitive status at 2 years follow-up (no baseline cognitive data reported). Longitudinal cognitive data not eligible for inclusion in review.
10	Clinical predictors of cognitive impairment and psychiatric complications in Parkinson's disease.	Campos 2015	No response to author contact and effect size(s) cannot be calculated solely from data reported in paper. (For both continuous (SCOPA-COG) and categorical (dementia status) cogntiive data, only test statistic (t-statistic and chi-square, respectively) and p-value are reported. No means or SDs for SCOPA-COG and no count data (or percentages) for dementia status. Whilst there are methods to derive …
11	Cognitive impairment in patients with Parkinson's disease: A 30-month follow-up study.	Chen 2016	No response to author contact and effect size(s) cannot be calculated solely from data reported in paper.
12	The relationship between restless legs syndrome and motor subtype in patients with de novo Parkinson‚Äôs disease	Choi 2022	Corresponding author reported that Choi 2022 is a reanalysis of Choi 2018 (with fewer participants). Corresponding author only provided Choi 2018 data upon data request, so have retained Choi 2018 for meta-analysis and excluded Choi 2022. Choi 2022 also received a lower quality assessment score than Choi 2018.
13	Baseline cognitive profile is closely associated with long-term motor prognosis in newly diagnosed Parkinson's disease.	Chung 2021	No response to author contact and effect size(s) cannot be calculated solely from data reported in paper.
14	Motor and non-motor features in Parkinson's Disease patients carrying GBA gene mutations.	DeMichele 2023	No response to author contact and effect size(s) cannot be calculated solely from data reported in paper. It is also unclear whether the sample reported in this paper overlaps at all with the sample reported in De Lucia 2023 (included).
15	Cognitive function in the early phase of Parkinson's disease, a five-year follow-up.	Domellöf 2015	Author contact unsuccessful and effect size(s) cannot be calculated solely from data reported in paper. (Bäckström (when asked via email about overlap between Bäckström 2018, Domellöf 2011, and Domellöf 2015) indicated that three samples are "almost identical" and come from the NYPUM study. Bäckström did not provide requested data for Bäckström 2018 by deadline; therefore, Domellöf 2011 retained,…
16	Prevalence and Clinical Features of FOG in Chinese PD Patients, a Multicenter and Cross-Sectional Clinical Study.	Gan 2021	No response to author contact and effect size(s) cannot be calculated solely from data reported in paper.
17	Longitudinal study of levodopa in Parkinson's disease: Effects of the advanced disease phase.	Ganga 2013	No response to author contact. Continuous cognitive data (MMSE) not reported in paper (for each motor subtype group separately) and dementia status seems to capture incidence of dementia across ANY of the follow-ups, so is not eligible for inclusion in MA.
18	Model-based and model-free machine learning techniques for diagnostic prediction and classification of clinical outcomes in Parkinson's disease	Gao 2018	Uses two datasets. One datset ("Michigan") is PPMI. The other dataset ("Tel Aviv") was unable to be shared and effect size(s) cannot be calculated solely from data reported in paper.
19	Motor progression phenotypes in early-stage Parkinson's Disease: A clinical prediction model and the role of glymphatic system imaging biomarkers	He 2023	PPMI
20	Identifying axial and cognitive correlates in patients with Parkinson's disease motor subtype using the instrumented Timed Up and Go.	Herman 2014	Sample overlap between Herman 2014 (p-PIGD/p-TD), Herman 2015 (p-PIGD/p-TD and TD/PIGD), and Rosenberg-Katz 2016 (TD/PIGD/ID). Herman 2015 includes all of the cognitive tasks reported in Herman 2014 and Rosenberg-Katz 2016, plus several additional cognitive tasks. Herman 2015 has a higher quality assessment score than Herman 2014 and Rosenberg-Katz 2016 and so was retained in the meta-analysis; H…
21	Quantitative mobility measures complement the MDS-UPDRS for characterization of Parkinson's disease heterogeneity.	Hill 2021	Author failed to send requested data by deadline and effect size(s) cannot be calculated solely from data reported in paper.
22	Frequencies of falls and associated features at different stages of Parkinson's disease.	Hiorth 2013	Corresponding author no longer has access to dataset and effect size(s) cannot be calculated solely from data reported in paper.
23	Long-term risk of falls in an incident Parkinson‚Äôs disease cohort: the Norwegian ParkWest study	Hiorth 2017	Corresponding author no longer has access to dataset and effect size(s) cannot be calculated solely from data reported in paper.
24	Serum uric acid level and its association with motor subtypes and non-motor symptoms in early Parkinson's disease: PALS study.	Huang 2018	No response to author contact and effect size(s) cannot be calculated solely from data reported in paper.
25	Variable expression of parkinson‚Äôs disease: A base-line analysis of the datatop cohort	Jankovic 1990	No response to author contact and effect size(s) cannot be calculated solely from data reported in paper.
26	Motor subtypes and clinical characteristics in sporadic and genetic Parkinson's disease groups: analysis of the PPMI cohort	Jeong 2023b	PPMI
27	Neuropsychological and imaging profile of patients with Parkinson's disease and freezing of gait	Jha 2015	No response to author contact and effect size(s) cannot be calculated solely from data reported in paper.
28	Nonmotor Features in Parkinson's Disease: What Are the Most Important Associated Factors?	Kadastik-Eerme 2016	No response to author contact and effect size(s) cannot be calculated solely from data reported in paper.
29	Clinical characteristics in early Parkinson's disease in a central California population-based study	Kang 2005	Data overlaps with Keener 2018; corresponding author (B. Ritz) advised using Keener 2018 over Kang 2005 as Keener 2018 includes most of the participants from Kang 2005 but also has "more N and follow-up data". Corresponding author and colleague only provided data for Keener 2018, and effect size(s) for Kang 2005 cannot be calculated solely from data reported in paper.
30	CSF biomarkers associated with disease heterogeneity in early Parkinson's disease: The Parkinson's Progression Markers Initiative study.	Kang 2016a	PPMI
31	The combined effect of REM sleep behavior disorder and hyposmia on cognition and motor phenotype in Parkinson's disease.	Kang 2016b	No response to author contact and effect size(s) cannot be calculated solely from data reported in paper.
32	The spectrum of nonmotor symptoms in early Parkinson disease.	Khoo 2013	No response to author contact and effect size(s) cannot be calculated solely from data reported in paper. The sample reported in this paper (from ICICLE-PD cohort) likely overlaps with the sample (from ICICLE-PD) reported on in Duncan 2014 and Lord 2020.
33	Nonmotor symptoms and cognitive decline in de novo Parkinson's disease.	Kwon 2014	No response to author contact. Will need to work with data reported in paper. // Only difference scores between baseline and follow-up are reported for MMSE, not raw baseline scores. Difference scores between baseline and follow-up not eligible for inclusion in MA.
34	Association Between Baseline Gait Parameters and Future Fall Risk in Patients With De Novo Parkinson‚Äôs Disease: Forward Versus Backward Gait	Kwon 2023	No response to author contact and effect size(s) cannot be calculated solely from data reported in paper.
35	Alteration of Tremor Dominant and Postural Instability Gait Difficulty Subtypes During the Progression of Parkinson's Disease: Analysis of the PPMI Cohort.	Lee 2019	PPMI
36	Life-space mobility, balance and self-efficacy in Parkinson's disease: a cross-sectional study.	LeonardiDutra 2022	No response to author contact and effect size(s) cannot be calculated solely from data reported in paper.
37	Clinical heterogeneity in patients with early-stage Parkinson's disease: A cluster analysis	Liu 2011	No response to author contact and effect size(s) cannot be calculated solely from data reported in paper.
38	CSF tau and tau/Abeta42 predict cognitive decline in Parkinson's disease.	Liu 2015	No response to author contact and effect size(s) cannot be calculated solely from data reported in paper.
39	Volumetric changes and clinical trajectories in Parkinson‚Äôs disease: a prospective multicentric study	Marques 2023	No response to author contact and effect size(s) cannot be calculated solely from data reported in paper.
40	Functional and Cognitive Improvement After an Intensive Inpatient Multidisciplinary Rehabilitation Program in Mild to Severe Parkinson's Disease: A Retrospective and Observational Study.	Meloni 2021	No response to author contact and effect size(s) cannot be calculated solely from data reported in paper.
41	Long-Term Cognitive Decline Related to the Motor Phenotype in Parkinson's Disease.	Michels 2022	No response to author contact. Effect size(s) cannot be calculated solely from data reported in paper. Unable to access supplementary materials. Sample overlaps with Wotjala 2019 (included in review).
42	Evaluation of dysphagia in different phenotypes of early and idiopathic Parkinsonism.	Mohamed 2018	No response to author contact and effect size(s) cannot be calculated solely from data reported in paper. It is stated that the data set is "uploaded with this article" but I have been unable to locate it.
43	Demographic and motor features associated with the occurrence of neuropsychiatric and sleep complications of Parkinson's disease.	Munhoz 2013	Author failed to send requested data by deadline. Effect size(s) cannot be calculated solely from data reported in paper.
44	Olfactory dysfunction is associated with motor function only in tremor-dominant Parkinson‚Äôs disease	Nabizadeh 2022	PPMI
45	The impact of deep brain stimulation on the quality of life and swallowing in individuals with Parkinson's disease	Olchik 2018	No response to author contact and effect size(s) cannot be calculated solely from data reported in paper.
46	Jumping to conclusions bias, psychosis and impulsivity in early stages of Parkinson's disease.	Pachi 2023	No response to author contact and effect size(s) cannot be calculated solely from data reported in paper.
47	Vascular Risk Factors and Cognition in Parkinson's Disease.	Pilotto 2016	No response to author contact and effect size(s) cannot be calculated solely from data reported in paper.
48	Speech difficulties in early de novo patients with Parkinson's disease.	Polychronis 2019	PPMI
49	Freezing of gait is a risk factor for cognitive decline in Parkinson‚Äôs disease	Qu 2023	Uses PPMI alongside a Central Chinese cohort. For Central Chinese cohort, no response to author contact and effect size(s) cannot be calculated solely from data reported in paper.
50	Subcortical volumes differ in Parkinson's disease motor subtypes: New insights into the pathophysiology of disparate symptoms.	Rosenberg-Katz 2016	Sample overlap between Herman 2014 (p-PIGD/p-TD), Herman 2015 (p-PIGD/p-TD and TD/PIGD), and Rosenberg-Katz 2016 (TD/PIGD/ID). Herman 2015 includes all of the cognitive tasks reported in Herman 2014 and Rosenberg-Katz 2016, plus several additional cognitive tasks. Herman 2015 has a higher quality assessment score than Herman 2014 and Rosenberg-Katz 2016 and so was retained in the meta-analysis; H…
51	Clinical and Epidemiological Aspects of Parkinson's Disease in the South of Western Siberia.	Rozhdestvensky 2020	No response to author contact and effect size(s) cannot be calculated solely from data reported in paper.
52	Parkinson's Disease Motor Subtypes Change with the Progression of the Disease: Results from the COPPADIS Cohort at 2-Year Follow-Up	Santos-García 2022	Corresponding author provided additional data via email. // Santos-Garcia 2020 and Santos-Garcia 2022 reported on the same sample, but Santos-Garcia 2022 reported on baseline and follow-up data, excluding participants at baseline who were lost at follow-up, resulting in a smaller baseline sample than reported on in Santos-Garcia 2020. Santos-Garcia 2020 received a lower QA score, but included mor…
53	Dementia and cognitive impairment in patients with Parkinson's disease from India: A 7-year prospective study.	Sanyal 2014	No response to author contact. Only cognitive data reported in paper is cognitive status at 7 years follow-up (no baseline cognitive data reported). Longitudinal cognitive data not eligible for inclusion in review.
54	Survival and Progression in Synucleinopathy Phenotypes With Parkinsonism: A Population-Based Study	Savica 2019	No response to author contact and effect size(s) cannot be calculated solely from data reported in paper.
55	What contributes to quality of life in patients with Parkinson's disease?	Schrag 2000	No response to author contact and effect size(s) cannot be calculated solely from data reported in paper.
56	Clinical variables and biomarkers in prediction of cognitive impairment in patients with newly diagnosed Parkinson's disease: A cohort study.	Schrag 2017	PPMI
57	The effect of small vessel disease on motor and cognitive function in Parkinson's disease	Shibata 2019	No response to author contact and effect size(s) cannot be calculated solely from data reported in paper.
58	Association between white matter lesions and Parkinson's disease: an impact on Postural/Gait difficulty phenotype and cognitive performance	Sinani 2022	No response to author contact and effect size(s) cannot be calculated solely from data reported in paper.
59	Effect of a leucine-rich repeat kinase 2 variant on motor and non-motor symptoms in Chinese Parkinson's disease patients	Sun 2016	No response to author contact and effect size(s) cannot be calculated solely from data reported in paper.
60	Differentiating Parkinson's disease motor subtypes: A radiomics analysis based on deep gray nuclear lesion and white matter.	Sun 2021	PPMI
61	THE IMPACT OF BRAZILIAN SAMBA ON PARKINSON'S DISEASE: ANALYSIS BY THE DISEASE SUBTYPES	Tillmann 2020	No response to author contact and effect size(s) cannot be calculated solely from data reported in paper.
62	What increases the risk of malnutrition in Parkinson's disease?	Tomic 2017	No response to author contact and effect size(s) cannot be calculated solely from data reported in paper.
63	Disentangling the PIGD classification for the prediction of cognitive impairment in de novo Parkinson‚Äôs disease	Urso 2022	PPMI
64	Postural instability and gait are associated with severity and prognosis of Parkinson disease.	van der Heeden 2016	No response to author contact and effect size(s) cannot be calculated solely from data reported in paper.
65	Cognitive impairment in Parkinson's disease.	Verbaan 2007	No response to author contact and effect size(s) cannot be calculated solely from data reported in paper.
66	Profiling the most elderly Parkinson's disease patients: Does age or disease duration matter?	Virameteeku 2021	Author was unable to provide data (did not perform phenotype comparisons and was unwilling to perform additional analyses) and effect size(s) cannot be calculated solely from data reported in paper.
67	Progression of motor and nonmotor features of Parkinson's disease and their response to treatment.	Vu 2012	Author was unable to provide data requested and effect size(s) cannot be calculated solely from data reported in paper.
68	Neuromelanin-sensitive MRI features of the substantia nigra and locus coeruleus in de novo Parkinson’s disease and its phenotypes	Wang 2018	No response to author contact and effect size(s) cannot be calculated solely from data reported in paper.
69	Predicting the onset of freezing of gait in Parkinson's disease.	Wang 2022	PPMI
70	Differential white matter regional alterations in motor subtypes of early drug-naive Parkinson‚Äôs disease patients	Wen 2018	PPMI
71	Integrated PET/MRI with 11C-CFT and 18F-FDG for levodopa response difference in Parkinson's disease.	Wu 2023	No response to author contact and effect size(s) cannot be calculated solely from data reported in paper.
72	Clinical classification systems and long-term outcome in mid- and late-stage Parkinson‚Äôs disease	Ygland Rödström 2021	No response to author contact and effect size(s) cannot be calculated solely from data reported in paper.
73	Falling Direction can Predict the Mechanism of Recurrent Falls in Advanced Parkinson's Disease	Youn 2017	No response to author contact and effect size(s) cannot be calculated solely from data reported in paper.
74	Characteristics of fatigue in Parkinson's disease: A longitudinal cohort study.	Zhou 2023	No response to author contact and effect size(s) cannot be calculated solely from data reported in paper.
